# Supplementary material for: The social drivers of health for Native Hawaiian and Pacific Islander youth in the United States
Source: Prev Med Rep. 2024 Feb 17;39:102658. doi: 10.1016/j.pmedr.2024.102658 (PMC10878780; doi:10.1016/j.pmedr.2024.102658)
Supplement: Supplementary data 1 [file mmc1.xlsx]

## Sheet: Supp Table Categorical BMI
Covariate aOR for logistic regression models for categorical BMI (underweight/ normal weight vs overweight/ obese) outcome
			Adult (18-21 yo)				Child (13-17 yo)
	Model	Variable	OR	95% CI LL	95% CI UL	p-value	OR	95% CI LL	95% CI UL	p-value
	1	FI_DI Food Insecure vs Food Secure	1.173	0.232	5.915	0.8416	0.878	0.359	2.147	0.7676
		AGE_P	1.313	0.853	2.02	0.2063	1.185	0.887	1.583	0.2389
		SEX 1 Male vs 2 Female	1.103	0.356	3.419	0.8598	1.133	0.495	2.59	0.7597
		FM_EDUCN_2 High school graduate/GED recipient or less vs Bachelor's degree or higher	0.498	0.111	2.232	0.3484	1.695	0.46	6.246	0.4141
		FM_EDUCN_2 Some college, no degree or Associate's degree vs Bachelor's degree or higher	1.954	0.618	6.178	0.2427	1.38	0.513	3.71	0.5101
		INCGRP4_2 $0-49,999 vs $100,000 and over	2.177	0.603	7.861	0.2246	0.818	0.363	1.846	0.6172
		INCGRP4_2 $50,000-99,999 vs $100,000 and over	1.556	0.444	5.452	0.4755	1.825	0.857	3.886	0.1142
	2	FI_DI Food Insecure vs Food Secure	1.345	0.308	5.875	0.6835	1.11	0.377	3.269	0.8442
		AGE_P	1.254	0.816	1.929	0.2898	1.227	0.922	1.633	0.1539
		SEX 1 Male vs 2 Female	1.046	0.327	3.34	0.9376	1.219	0.528	2.817	0.6311
		FM_EDUCN_2 High school graduate/GED recipient or less vs Bachelor's degree or higher	0.573	0.123	2.673	0.4649	2.348	0.64	8.612	0.1888
		FM_EDUCN_2 Some college, no degree or Associate's degree vs Bachelor's degree or higher	2.293	0.72	7.307	0.1533	1.595	0.613	4.147	0.325
		INCGRP4_2 $0-49,999 vs $100,000 and over	2.943	0.906	9.567	0.071	1.24	0.49	3.138	0.6391
		INCGRP4_2 $50,000-99,999 vs $100,000 and over	1.449	0.395	5.306	0.5629	2.089	0.99	4.407	0.053
		SNAP_WIC Yes vs No	0.457	0.094	2.211	0.3168	0.277	0.121	0.635	0.0037

## Sheet: Supp Table Continous BMI
Covariate estimates for linear regression models for continous BMI outcome
			Adult (18-21 yo)				Child (13-17 yo)
	Model	Variable	Est.	95% CI LL	95% CI UL	p-value	Est.	95% CI LL	95% CI UL	p-value
	1	Intercept	0.167322	-29.494	29.8287	0.9909	13.7056	9.11647	18.2947	<.0001
		FI_DI Food Insecure	0.480476	-4.05549	5.01644	0.8296	-0.74044	-1.96672	0.485844	0.226
		FI_DI Food Secure	0	0	0	.	0	0	0	.
		AGE_P	1.32979	-0.24591	2.90548	0.0948	0.540233	0.237375	0.843092	0.0011
		SEX 1 Male	-0.772883	-3.73818	2.19241	0.5972	-0.546737	-1.63355	0.54007	0.3111
		SEX 2 Female	0	0	0	.	0	0	0	.
		FM_EDUCN_2 High school graduate/GED recipient or less	-3.04663	-7.74392	1.65066	0.1944	0.382487	-0.777337	1.54231	0.5044
		FM_EDUCN_2 Some college, no degree or Associate's degree	1.23117	-2.89651	5.35886	0.5457	0.228967	-0.793558	1.25149	0.6496
		FM_EDUCN_2 Bachelor's degree or higher	0	0	0	.	0	0	0	.
		INCGRP4_2 $0-49,999	1.82073	-3.41854	7.06001	0.4819	0.956171	0.0104628	1.90188	0.0477
		INCGRP4_2 $50,000-99,999	1.22104	-3.83843	6.2805	0.6245	0.870488	-0.00485	1.74583	0.0512
		INCGRP4_2 $100,000 and over	0	0	0	.	0	0	0	.
	2	Intercept	3.56483	-28.4646	35.5943	0.8211	13.4563	9.00526	17.9073	<.0001
		FI_DI Food Insecure	0.916845	-3.44364	5.27733	0.6696	-0.53966	-1.74975	0.67043	0.3683
		FI_DI Food Secure	0	0	0	.	0	0	0	.
		AGE_P	1.16181	-0.53698	2.86059	0.1719	0.55313	0.267379	0.838882	0.0005
		SEX 1 Male	-1.01084	-3.78313	1.76144	0.4608	-0.518799	-1.62027	0.58267	0.3424
		SEX 2 Female	0	0	0	.	0	0	0	.
		FM_EDUCN_2 High school graduate/GED recipient or less	-2.6033	-7.68535	2.47876	0.3026	0.615913	-0.66312	1.89495	0.3319
		FM_EDUCN_2 Some college, no degree or Associate's degree	1.67195	-2.62536	5.96925	0.4317	0.350518	-0.622249	1.32328	0.4661
		FM_EDUCN_2 Bachelor's degree or higher	0	0	0	.	0	0	0	.
		INCGRP4_2 $0-49,999	2.54782	-1.63298	6.72863	0.2219	1.29801	0.268741	2.32727	0.0154
		INCGRP4_2 $50,000-99,999	0.918653	-4.50828	6.34559	0.731	0.965858	0.0769154	1.8548	0.0343
		INCGRP4_2 $100,000 and over	0	0	0	.	0	0	0	.
		SNAP_WIC Yes	-2.18594	-6.58895	2.21706	0.3174	-0.92329	-2.03322	0.186641	0.0993
		SNAP_WIC No	0	0	0	.	0	0	0	.
